# Supplementary material for: Pathology and Cause of Death in Stranded Kogiids: A Retrospective Study from the Canary Islands (1999–2018)
Source: Animals (Basel). 2026 Feb 13;16(4):594. doi: 10.3390/ani16040594 (PMC12937270; doi:10.3390/ani16040594)
Supplement: Supplementary file 1 [file animals-16-00594-s001.zip]

Archive with 1 entries (1 files):
- animals-4125308-supplementary.pdf
